# Supplementary material for: Feature selection by integrating document frequency with genetic algorithm for Amharic news document classification
Source: PeerJ Comput Sci. 2022 Apr 25;8:e961. doi: 10.7717/peerj-cs.961 (PMC9137894; doi:10.7717/peerj-cs.961)
Supplement: Supplemental Information 2 — The Python program displays the results of Amharic news document categorization using the chi-square test as a feature selection strategy. The matrix created by representative terms with a chi-square test and labels of news documents is then fed to the selected classifier and then the performance is evaluated. [file peerj-cs-08-961-s002.ipynb]

# %% [code]
import sklearn
from sklearn import metrics
from sklearn.neural_network import MLPClassifier
from sklearn.utils import shuffle
from sklearn.neighbors import KNeighborsClassifier
from sklearn.externals import joblib
from sklearn.model_selection import train_test_split
import pandas as pd
import sys, os
import numpy as np 
from sklearn.metrics import classification_report, confusion_matrix 
#df = pd.read_excel (r'C:\Users\pc\Documents\chisquare\feature\full\chi13.xlsx')
#dfn=shuffle(df)#shuffle
#dfn.to_excel(r'C:\Users\pc\Documents\chisquare\feature\full\shuffle13.xlsx')
sdf=pd.read_excel(r'C:\Users\pc\Documents\chisquare\feature\full\shuffle13.xlsx')
X=sdf.iloc[:,:-1]
Y=sdf.iloc[:,-1]
X_train, X_test, Y_train, Y_test = train_test_split(X, Y, test_size=0.2,shuffle=False)
mlp = MLPClassifier(hidden_layer_sizes=(503), max_iter=1000) 
#mlp=KNeighborsClassifier(n_neighbors=1)
mlp.fit(X_train,Y_train)
#filename1='chi92.sav'
#filename2='chi3.sav'
#filename3='chi61.sav'
filename4='ch13.sav'
joblib.dump(mlp,filename4)
load=joblib.load(filename4)
result=load.score(X_test,Y_test)
print(result)
predictions = load.predict(X_test) 
print(confusion_matrix(Y_test,predictions))  
print(classification_report(Y_test,predictions)) 

# %% [code]


# %% [code]
