# Supplementary material for: Feature selection by integrating document frequency with genetic algorithm for Amharic news document classification
Source: PeerJ Comput Sci. 2022 Apr 25;8:e961. doi: 10.7717/peerj-cs.961 (PMC9137894; doi:10.7717/peerj-cs.961)
Supplement: Supplemental Information 3 — The Python program displays the results of Amharic news document categorization using the information gained as a feature selection strategy. This program illustrates the application of information gain-based feature selection to Amharic texts classification. [file peerj-cs-08-961-s003.ipynb]

# %% [code]
import sklearn
import time
from sklearn import metrics
from sklearn.neural_network import MLPClassifier
from sklearn.utils import shuffle
from sklearn.externals import joblib
from sklearn.model_selection import train_test_split
import pandas as pd
import sys, os
import numpy as np 
from sklearn.metrics import classification_report, confusion_matrix 
#df = pd.read_excel (r'C:\Users\pc\Documents\IGfeatures\full\ig13.xlsx')
#dfn=shuffle(df)#shuffle
#dfn.to_excel(r'C:\Users\pc\Documents\IGfeatures\full\shuffle13.xlsx')
dfs=pd.read_excel(r'C:\Users\pc\Documents\IGfeatures\full\shuffle13.xlsx')
X=dfs.iloc[:,:-1]
Y=dfs.iloc[:,-1]
X_train, X_test, Y_train, Y_test = train_test_split(X, Y, test_size=0.2,shuffle=False)
mlp = MLPClassifier(hidden_layer_sizes=(373), max_iter=10000) 
mlp.fit(X_train,Y_train)  
result=mlp.score(X_train,Y_train)
print(result)
predictions = mlp.predict(X_test) 
print(confusion_matrix(Y_test,predictions))  
print(classification_report(Y_test,predictions)) 

# %% [code]


# %% [code]
