# Supplementary material for: Feature selection by integrating document frequency with genetic algorithm for Amharic news document classification
Source: PeerJ Comput Sci. 2022 Apr 25;8:e961. doi: 10.7717/peerj-cs.961 (PMC9137894; doi:10.7717/peerj-cs.961)
Supplement: Supplemental Information 4 — The Python program displays the results of Amharic news document categorization using the document frequency as a feature selection strategy. [file peerj-cs-08-961-s004.ipynb]

# %% [code]
import sklearn
import time
from sklearn import metrics
from sklearn.neural_network import MLPClassifier
from sklearn.utils import shuffle
from sklearn.neighbors import KNeighborsClassifier
from sklearn.externals import joblib
from sklearn.model_selection import train_test_split
import pandas as pd
import sys, os
import numpy as np 
from sklearn.metrics import classification_report, confusion_matrix 
#df = pd.read_excel (r'C:\Users\pc\Documents\DF features\features\full\df13.xlsx')
#dfn=shuffle(df)#shuffle
#dfn.to_excel(r'C:\Users\pc\Documents\DF features\features\full\shuffle13.xlsx')
sdf=pd.read_excel(r'C:\Users\pc\Documents\DF features\features\full\shuffle13.xlsx')
X=sdf.iloc[:,:-1]
Y=sdf.iloc[:,-1]
X_train, X_test, Y_train, Y_test = train_test_split(X, Y, test_size=0.2, shuffle=False)
mlp = MLPClassifier(hidden_layer_sizes=(271), max_iter=1000) 
#mlp=KNeighborsClassifier(n_neighbors=10)
start=time.time()
mlp.fit(X_train,Y_train)  
stop=time.time()
print(stop-start)
#file3='df13.sav'
#joblib.dump(mlp,file3)
#load=joblib.load(file3)
result=mlp.score(X_test,Y_test)
print(result)
predictions = mlp.predict(X_test) 
print(confusion_matrix(Y_test,predictions))  
print(classification_report(Y_test,predictions)) 

# %% [code]


# %% [code]


# %% [code]
