# Supplementary material for: Feature selection by integrating document frequency with genetic algorithm for Amharic news document classification
Source: PeerJ Comput Sci. 2022 Apr 25;8:e961. doi: 10.7717/peerj-cs.961 (PMC9137894; doi:10.7717/peerj-cs.961)
Supplement: Supplemental Information 5 — The Python program shows the results of Amharic news document classification using a genetic algorithm as a feature selection approach. The tool reads a CSV file created by Term Frequency-Inverse Document Frequency (TF-IDF) of terms chosen as informative for genetic algorithm categorization. [file peerj-cs-08-961-s005.ipynb]

# %% [code]
from tpot import TPOTClassifier
from sklearn.model_selection import train_test_split
import pandas as pd
import numpy as np
dataframe=pd.read_excel(r'C:\Users\pc\Documents\DF features\features\full\shuffle13.xlsx')
X=dataframe.iloc[:,:-1]
print(X.shape)
Y=dataframe.iloc[:,-1]
X_train, X_test, Y_train, Y_test = train_test_split(X, Y, test_size=0.2,shuffle=False)

tpot = TPOTClassifier(generations=3, population_size=80, verbosity=2)
tpot.fit(X_train, Y_train)
print(tpot.score(X_test, Y_test))
tpot.export('tpot_digits_pipeline.py')

# %% [code]
import tpot

# %% [code]
from sklearn.model_selection import train_test_split
from sklearn import metrics
from sklearn.svm import SVC
import pandas as pd
import numpy as np
from sklearn.ensemble import ExtraTreesClassifier
from sklearn.metrics import classification_report, confusion_matrix
dataframe=pd.read_excel(r'C:\Users\pc\Documents\DF features\features\full\shuffle13.xlsx')
X=dataframe.iloc[:,:-1]
print(X.shape)
Y=dataframe.iloc[:,-1]
X_train, X_test, Y_train, Y_test = train_test_split(X, Y, test_size=0.2,shuffle=False)
clf = ExtraTreesClassifier(n_estimators=15, random_state=0) 
clf.fit(X_train,Y_train)  
result=clf.score(X_test,Y_test)
print(result)

# %% [code]
#chi-square feature selection
from sklearn.ensemble import ExtraTreesClassifier
from sklearn.metrics import classification_report, confusion_matrix
sdf=pd.read_excel(r'C:\Users\pc\Documents\chisquare\feature\full\shuffle13.xlsx')
X=sdf.iloc[:,:-1]
Y=sdf.iloc[:,-1]
X_train, X_test, Y_train, Y_test = train_test_split(X, Y, test_size=0.2,shuffle=False)
clf = ExtraTreesClassifier(n_estimators=150, random_state=0) 
clf.fit(X_train,Y_train)
result=clf.score(X_test,Y_test)
print(result)
predictions = clf.predict(X_test) 
print(confusion_matrix(Y_test,predictions))  
print(classification_report(Y_test,predictions)) 

# %% [code]
# ig feature selection
dfs=pd.read_excel(r'C:\Users\pc\Documents\IGfeatures\full\shuffle13.xlsx')
X=dfs.iloc[:,:-1]
Y=dfs.iloc[:,-1]
X_train, X_test, Y_train, Y_test = train_test_split(X, Y, test_size=0.2,shuffle=False)
clf = ExtraTreesClassifier(n_estimators=150, random_state=0) 
clf.fit(X_train,Y_train)
result=clf.score(X_test,Y_test)
print(result)

# %% [code]
